# Supplementary material for: N,N′-Diaryldihydrophenazines as a Sustainable and Cost-Effective Alternative to Precious Metal Complexes in the Photoredox-Catalyzed Alkylation of Aryl Alkyl Ketones
Source: Molecules. 2022 Dec 27;28(1):221. doi: 10.3390/molecules28010221 (PMC9822323; doi:10.3390/molecules28010221)
Supplement: Supplementary file 1 [file molecules-28-00221-s001.zip]

Archive with 1 entries (1 files):
- molecules-2097798-supplementary.pdf
